# Supplementary material for: Pre-meiotic H1.1 degradation is essential for Arabidopsis gametogenesis
Source: EMBO J. 2026 Jan 3;45(3):789–819. doi: 10.1038/s44318-025-00671-2 (PMC12864861; doi:10.1038/s44318-025-00671-2)
Supplement: Supplementary file 1 — Table EV1 [file 44318_2025_671_MOESM1_ESM.xlsx]

## Sheet: Tabelle1
Table EV1. P-values associated with the plots and charts in Main and Expanded View Figures
Main/EV	Figure	Panel	Test	Group1	Group2	P value
Main	Fig.1	1A	Fisher Exact Test (two-sided, α=0.05)	amiR[CUL4] Mock	amiR[CUL4] Dex	0
Main	Fig.1	1B	Fisher Exact Test (two-sided, α=0.05)	Mock	Epoxo	0
Main	Fig.1	1D	Fisher Exact Test (two-sided, α=0.05)	H1.1	H1.1-6xGC	0
Main	Fig.2	2B	Fisher Exact Test (two-sided, α=0.05)	H1.1	H1.1-R57K	8.69e-06
Main	Fig.2	2B	Fisher Exact Test (two-sided, α=0.05)	H1.1	H1.1-R57A	0.360488
Main	Fig.2	2B	Fisher Exact Test (two-sided, α=0.05)	H1.1-R57A	H1.1-R57K	0
Main	Fig.3	3C	Fisher Exact Test (two-sided, α=0.05)	amiR[AIH] Mock	amiR[AIH] Dex	0.00157943
Main	Fig.3	3D	Fisher Exact Test (two-sided, α=0.05)	Mock	Cl-amidine	5.888e-05
Main	Fig.4	4A	Mann-Whitney U test	H1.1	H1.1-R57K	0.01542
Main	Fig.4	4A	Mann-Whitney U test	H1.1	H1.1-R57A	0.6274
Main	Fig.4	4B	Mann-Whitney U test	H1.1	H1.1-R57K	0.002064
Main	Fig.4	4B	Mann-Whitney U test	H1.1	H1.1-R57A	0.1653
Main	Fig.4	4C	Mann-Whitney U test	H1.1	H1.1-R57K	0.02493
Main	Fig.4	4C	Mann-Whitney U test	H1.1	H1.1-6xGC	0.3943
Main	Fig.4	4D	Mann-Whitney U test	H1.1	H1.1-R57K	0.007193
Main	Fig.4	4D	Mann-Whitney U test	H1.1	H1.1-6xGC	6.543e-05
Main	Fig.4	4E	Fisher Exact Test (two-sided, α=0.05)	H1.1	H1.1-R57K	0.632506
Main	Fig.4	4E	Fisher Exact Test (two-sided, α=0.05)	H1.1	H1.1-6xGC	0.514489
Main	Fig.4	4F	Fisher Exact Test (two-sided, α=0.05)	H1.1	H1.1-R57K	0.6703
Main	Fig.4	4F	Fisher Exact Test (two-sided, α=0.05)	H1.1	H1.1-6xGC	0.1366
Main	Fig.4	4G	Fisher Exact Test (two-sided, α=0.05)	H1.1	H1.1-R57K	0.3817
Main	Fig.4	4G	Fisher Exact Test (two-sided, α=0.05)	H1.1	H1.1-6xGC	0.1699
Main	Fig.5	5A	Fisher Exact Test (two-sided, α=0.05)	H1.1	H1.1-R57K	0.743824
Main	Fig.5	5A	Fisher Exact Test (two-sided, α=0.05)	H1.1	H1.1-6xGC	1
Main	Fig.5	5B	Fisher Exact Test (two-sided, α=0.05)	H1.1 (9dpi)	H1.1-R57K (9dpi)	6e-08
Main	Fig.5	5B	Fisher Exact Test (two-sided, α=0.05)	H1.1 (11dpi)	H1.1-R57K (11dpi)	0.663213
Main	Fig.5	5B	Fisher Exact Test (two-sided, α=0.05)	H1.1 (9dpi)	H1.1-6xGC (9dpi)	0
Main	Fig.5	5B	Fisher Exact Test (two-sided, α=0.05)	H1.1 (11dpi)	H1.1-6xGC (11dpi)	0
Main	Fig.5	5C	Mann-Whitney U test	H1.1	H1.1-R57K	1.254e-10
Main	Fig.5	5C	Mann-Whitney U test	H1.1	H1.1-6xGC	7.788e-11
EV	Fig.EV1	EV1C	Mann-Whitney U test	Mock	Dex	0.06414
EV	Fig.EV2	EV2C	Chi Square Contingency test (3 categories)	H1.1	H1.1-R57K#171	0.000157
EV	Fig.EV2	EV2C	Chi Square Contingency test (3 categories)	H1.1	H1.1-R57K#173	0.000123
EV	Fig.EV2	EV2C	Chi Square Contingency test (3 categories)	H1.1	H1.1-R57A#188	0
EV	Fig.EV2	EV2C	Chi Square Contingency test (3 categories)	H1.1	H1.1-R57A#189	0.000637
EV	Fig.EV1	EV1F	Fisher Exact Test (two-sided, α=0.05)	H1.1	H1.1-6xGC#122	0
EV	Fig.EV1	EV1F	Fisher Exact Test (two-sided, α=0.05)	H1.1	H1.1-6xGC#139	0
EV	Fig.EV1	EV1F	Fisher Exact Test (two-sided, α=0.05)	H1.1	H1.1-6xGC#141	0
EV	Fig.EV1	EV1G	Mann-Whitney U test	H1.1 (30 sec)	H1.1-6xGC (30 sec)	0.7875
EV	Fig.EV1	EV1G	Mann-Whitney U test	H1.1 (30 sec)	H1.1-K89R (30 sec)	0.335
EV	Fig.EV1	EV1G	Mann-Whitney U test	H1.1 (60 sec)	H1.1-6xGC (60 sec)	0.7594
EV	Fig.EV1	EV1G	Mann-Whitney U test	H1.1 (60 sec)	H1.1-K89R (60 sec)	0.7395
EV	Fig.EV1	EV1G	Mann-Whitney U test	H1.1 (4 min)	H1.1-6xGC (4 min)	0.6661
EV	Fig.EV1	EV1G	Mann-Whitney U test	H1.1 (4 min)	H1.1-K89R (4 min)	1
EV	Fig.EV1	EV1I	Fisher Exact Test (two-sided, α=0.05)	H1.1	H1.1-K89R # 268	1e-08
EV	Fig.EV1	EV1I	Fisher Exact Test (two-sided, α=0.05)	H1.1	H1.1-K89R # 269	0
EV	Fig.EV1	EV1I	Fisher Exact Test (two-sided, α=0.05)	H1.1	H1.1-K89R # 271	1e-08
EV	Fig.EV2	EV2D	Fisher Exact Test (two-sided, α=0.05)	H1.1	H1.1-R57K	0.00522976
EV	Fig.EV2	EV2D	Fisher Exact Test (two-sided, α=0.05)	H1.1	H1.1-R57A	0.215136
EV	Fig.EV2	EV2E	Mann-Whitney U test	H1.1 (30 sec)	H1.1-R57K (30 sec)	0.9784
EV	Fig.EV2	EV2E	Mann-Whitney U test	H1.1 (30 sec)	H1.1-R57A (30 sec)	0.01806
EV	Fig.EV2	EV2E	Mann-Whitney U test	H1.1 (60 sec)	H1.1-R57K (60 sec)	0.8072
EV	Fig.EV2	EV2E	Mann-Whitney U test	H1.1 (60 sec)	H1.1-R57A (60 sec)	0.0009724
EV	Fig.EV4	EV4A	Mann-Whitney U test	H1.1	H1.1-6xGC	0.07964
EV	Fig.EV4	EV4B	Mann-Whitney U test	H1.1	H1.1-6xGC	0.05158
EV	Fig.EV4	EV4D	Mann-Whitney U test	H1.1	H1.1-R57K	0.005994
EV	Fig.EV4	EV4D	Mann-Whitney U test	H1.1	H1.1-6xGC	0.1195
EV	Fig.EV4	EV4E	Fisher Exact Test (two-sided, α=0.05)	H1.1	H1.1-R57K	0.0117
EV	Fig.EV4	EV4E	Fisher Exact Test (two-sided, α=0.05)	H1.1	H1.1-6xGC	0.0008
EV	Fig.EV5	EV5A	Fisher Exact Test (two-sided, α=0.05)	H1.1	H1.1-6xGC #208-6	0.595643
EV	Fig.EV5	EV5A	Fisher Exact Test (two-sided, α=0.05)	H1.1	H1.1-6xGC #208-2	0.580228
EV	Fig.EV5	EV5A	Fisher Exact Test (two-sided, α=0.05)	H1.1	H1.1-6xGC #209-5	0.704973
EV	Fig.EV5	EV5B	Fisher Exact Test (two-sided, α=0.05)	H1.1 (9dpi)	H1.1-6xGC (9dpi) #218	0
EV	Fig.EV5	EV5B	Fisher Exact Test (two-sided, α=0.05)	H1.1 (9dpi)	H1.1-6xGC (9dpi) #208	0
EV	Fig.EV5	EV5B	Fisher Exact Test (two-sided, α=0.05)	H1.1 (9dpi)	H1.1-6xGC (9dpi) #209	0
EV	Fig.EV5	EV5B	Fisher Exact Test (two-sided, α=0.05)	H1.1 (11dpi)	H1.1-6xGC (11dpi) #218	0
EV	Fig.EV5	EV5B	Fisher Exact Test (two-sided, α=0.05)	H1.1 (11dpi)	H1.1-6xGC (11dpi) #208	3.5e-07
EV	Fig.EV5	EV5B	Fisher Exact Test (two-sided, α=0.05)	H1.1 (11dpi)	H1.1-6xGC (11dpi) #209	0
EV	Fig.EV5	EV5C	Fisher Exact Test (two-sided, α=0.05)	amiR[AIH] Mock (9dpi) #236	amiR[AIH] Dex (9dpi) #236	1e-08
EV	Fig.EV5	EV5C	Fisher Exact Test (two-sided, α=0.05)	amiR[AIH] Mock (9dpi) #237	amiR[AIH] Dex (9dpi) #237	6.469e-05
EV	Fig.EV5	EV5C	Fisher Exact Test (two-sided, α=0.05)	amiR[AIH] Mock (9dpi) #238	amiR[AIH] Dex (9dpi) #238	0.012919
EV	Fig.EV5	EV5C	Fisher Exact Test (two-sided, α=0.05)	amiR[AIH] Mock (11dpi) #236	amiR[AIH] Dex (11dpi) #236	0.526801
EV	Fig.EV5	EV5C	Fisher Exact Test (two-sided, α=0.05)	amiR[AIH] Mock (11dpi) #237	amiR[AIH] Dex (11dpi) #237	0.387067
EV	Fig.EV5	EV5C	Fisher Exact Test (two-sided, α=0.05)	amiR[AIH] Mock (11dpi) #238	amiR[AIH] Dex (11dpi) #238	0.400011
EV	Fig.EV5	EV5D	Fisher Exact Test (two-sided, α=0.05)	H1.1	H1.1-R57K	0.00030601
EV	Fig.EV5	EV5D	Fisher Exact Test (two-sided, α=0.05)	H1.1	H1.1-6xGC	0
EV	Fig.EV5	EV5E	Mann-Whitney U test	amiR[AIH] Mock #236	amiR[AIH] Dex #236	0.02998
EV	Fig.EV5	EV5E	Mann-Whitney U test	amiR[AIH] Mock #237	amiR[AIH] Dex #237	3.411e-05
EV	Fig.EV5	EV5E	Mann-Whitney U test	amiR[AIH] Mock #238	amiR[AIH] Dex #238	0.0007683
EV	Fig.EV5	EV5E	Mann-Whitney U test	amiR[CUL4] Mock #2	amiR[CUL4] Dex #2	1.526e-09
EV	Fig.EV5	EV5E	Mann-Whitney U test	amiR[CUL4] Mock #5	amiR[CUL4] Dex #5	7.572e-09
EV	Fig.EV5	EV5E	Mann-Whitney U test	amiR[CUL4] Mock #11	amiR[CUL4] Dex #11	3.617e-10
EV	Fig.EV6	EV6	Chi Square Contingency test (3 categories)	H1.1 #13-1	H1.1-R57A-6xGC #229-1	0.001398
EV	Fig.EV6	EV6	Chi Square Contingency test (3 categories)	H1.1 #13-2	H1.1-R57A-6xGC #229-4	1.2e-05
