# Supplementary material for: Pre-meiotic H1.1 degradation is essential for Arabidopsis gametogenesis
Source: EMBO J. 2026 Jan 3;45(3):789–819. doi: 10.1038/s44318-025-00671-2 (PMC12864861; doi:10.1038/s44318-025-00671-2)
Supplement: Supplementary file 3 — Source data Fig. 1 [file 44318_2025_671_MOESM3_ESM.zip › Source Data Figure 1/1A.xlsx]

## Sheet: 1A
H1.1-GFP depletion rate in amiR[CUL4] lines relative to figure 1A
Scoring done on ovule primordia stage 1-II/2-I at 3 dpi treated with 10μM Dexamethasone (Dex) or a mock solution (Mock)
Line Number	Treatment	depletion	persistence	total
DLF4	Dex	86	92	178
DLF4	Mock	122	15	137
