# Supplementary material for: Pre-meiotic H1.1 degradation is essential for Arabidopsis gametogenesis
Source: EMBO J. 2026 Jan 3;45(3):789–819. doi: 10.1038/s44318-025-00671-2 (PMC12864861; doi:10.1038/s44318-025-00671-2)
Supplement: Supplementary file 3 — Source data Fig. 1 [file 44318_2025_671_MOESM3_ESM.zip › Source Data Figure 1/1B.xlsx]

## Sheet: 1B
H1.1-GFP depletion rate in the presence of a proteasome inhibitor, relative to figure 1B
Scoring done on ovule primordia stage 1-II/2-I at 3 dpi treated with 5μM Epoxomycine (Epoxo) or a mock solution (Mock)
Line	Treatment	Full depletion	Persistence	Total
DLF23	Epoxo	1	43	44
DLF23	Mock	28	2	30
