# Supplementary material for: Pre-meiotic H1.1 degradation is essential for Arabidopsis gametogenesis
Source: EMBO J. 2026 Jan 3;45(3):789–819. doi: 10.1038/s44318-025-00671-2 (PMC12864861; doi:10.1038/s44318-025-00671-2)
Supplement: Supplementary file 3 — Source data Fig. 1 [file 44318_2025_671_MOESM3_ESM.zip › Source Data Figure 1/1C.xlsx]

## Sheet: 1C
Information on the H1.1 mutant variants relative to Figure 1C
H1.1 mutant variant	Lysin residues mutated for an arginine
H1.1_11xN	29 30 34 37 39 42 45 47 48 55 56
H1.1_11xG	70 77 89 94 96 104 111 118 11 123 127
H1.1_16xC	134 139 144 149 150 151 169 189 191 193 215 220 223 226 232 233
H1.1_26xC	159 161 163 171 172 177 179 184 185 204 206 211 213 239 240 247 248 249 253 254 257 259 262 266 273 274
H1.1_6xGC	89 204 206 211 213 215
H1.1_5xC	204 206 211 213 215
H1.1_K89R	89
