# Supplementary material for: Pre-meiotic H1.1 degradation is essential for Arabidopsis gametogenesis
Source: EMBO J. 2026 Jan 3;45(3):789–819. doi: 10.1038/s44318-025-00671-2 (PMC12864861; doi:10.1038/s44318-025-00671-2)
Supplement: Supplementary file 3 — Source data Fig. 1 [file 44318_2025_671_MOESM3_ESM.zip › Source Data Figure 1/1D.xlsx]

## Sheet: 1D
H1.1_6xGC depletion frequency, relative to figure 1D
Scoring done on ovule primordia stage 1-II/2-I at 5 dpi (Dex)
	Depletion	Persistence	Total number of ovule primordia scored
H1.1_6xGC-RFP	7	136	143
H1.1-RFP	58	3	61
