# Supplementary material for: Pre-meiotic H1.1 degradation is essential for Arabidopsis gametogenesis
Source: EMBO J. 2026 Jan 3;45(3):789–819. doi: 10.1038/s44318-025-00671-2 (PMC12864861; doi:10.1038/s44318-025-00671-2)
Supplement: Supplementary file 3 — Source data Fig. 1 [file 44318_2025_671_MOESM3_ESM.zip › Source Data Figure 1/1E.xlsx]

## Sheet: 1E
Fluorescence recovery rate post bleaching relative to figure 1E
Normalised recovery rate expressed from 0-1
	Average recovery		Standard Error to Mean
time(min)	H1.1-RFP	H1.1_6xGC-RFP	H1.1-RFP	H1.1_6xGC-RFP
0.00435	0	0	0	0
0.0087	0.0271377	0.0648311	0.00569344	0.0388722
0.01305	0.0490136	0.0574169	0.00783304	0.0319022
0.0174	0.0319698	0.06024	0.00461057	0.0315854
0.02175	0.0615199	0.0637454	0.00935431	0.0277671
0.0261	0.0712365	0.0706283	0.010916	0.0254484
0.03045	0.0619147	0.0862959	0.0071075	0.0274374
0.0348	0.0716616	0.0901797	0.0084255	0.025502
0.03915	0.0773372	0.0946305	0.00969984	0.0259865
0.0435	0.110986	0.115152	0.0134813	0.0257706
0.210167	0.1577	0.128354	0.0188715	0.0259981
0.376833	0.183405	0.179438	0.0262417	0.0273846
0.5435	0.21708	0.201578	0.0315601	0.0308822
0.710167	0.233867	0.155381	0.0392061	0.0256476
0.876833	0.253571	0.173434	0.0436057	0.0302209
1.0435	0.259716	0.210358	0.0408515	0.0284821
1.21017	0.291641	0.201547	0.0387082	0.031207
1.37683	0.320379	0.236497	0.0437898	0.0292723
1.5435	0.308031	0.228559	0.0362578	0.0260556
1.71017	0.347063	0.231923	0.044442	0.0277218
1.87683	0.339012	0.24671	0.0367511	0.0351154
2.0435	0.382162	0.233763	0.0532499	0.034287
2.21017	0.375036	0.265509	0.0521492	0.0375675
2.37683	0.38879	0.315232	0.0587216	0.0523622
2.5435	0.418187	0.319733	0.0796334	0.0403229
2.71017	0.449358	0.308025	0.0682419	0.0493129
2.87683	0.51478	0.319702	0.0905943	0.042961
3.0435	0.488802	0.33681	0.0817924	0.0438633
3.21017	0.460654	0.321936	0.079306	0.0428345
3.37683	0.488825	0.346235	0.0843566	0.0451812
3.5435	0.520172	0.307052	0.0970684	0.0457826
3.71017	0.504709	0.341137	0.0802378	0.0439078
3.87683	0.535415	0.342463	0.0866107	0.0378142
4.0435	0.555185	0.375076	0.124993	0.0510824
