# Supplementary material for: Pre-meiotic H1.1 degradation is essential for Arabidopsis gametogenesis
Source: EMBO J. 2026 Jan 3;45(3):789–819. doi: 10.1038/s44318-025-00671-2 (PMC12864861; doi:10.1038/s44318-025-00671-2)
Supplement: Supplementary file 4 — Source data Fig. 2 [file 44318_2025_671_MOESM4_ESM.zip]

Archive with 2 entries (2 files):
- Source Data Figure 2/2B.xlsx
- Source Data Figure 2/2C.xlsx
