# Supplementary material for: Pre-meiotic H1.1 degradation is essential for Arabidopsis gametogenesis
Source: EMBO J. 2026 Jan 3;45(3):789–819. doi: 10.1038/s44318-025-00671-2 (PMC12864861; doi:10.1038/s44318-025-00671-2)
Supplement: Supplementary file 4 — Source data Fig. 2 [file 44318_2025_671_MOESM4_ESM.zip › Source Data Figure 2/2B.xlsx]

## Sheet: 2B
H1.1 depletion in SMC in relative to figure 2B
Scoring done on ovule primordia stage 1-II/2-I at 5dpi
line	genotype	depletion	persistence	total
KR585	H1.1-RFP	66	2	68
JS173	H1.1_R57K-RFP	162	56	218
JS188#3	H1.1_R57A-RFP	159	12	171
