# Supplementary material for: Pre-meiotic H1.1 degradation is essential for Arabidopsis gametogenesis
Source: EMBO J. 2026 Jan 3;45(3):789–819. doi: 10.1038/s44318-025-00671-2 (PMC12864861; doi:10.1038/s44318-025-00671-2)
Supplement: Supplementary file 4 — Source data Fig. 2 [file 44318_2025_671_MOESM4_ESM.zip › Source Data Figure 2/2C.xlsx]

## Sheet: 2C
Fluorescence recovery data relative to FRAP experiments in figure 2C
Normalised recovery rate expressed from 0-1
	average recovery			standard error to mean
time (s)	H1.1-RFP	H1.1_R57K-RFP	H1.1_R57A-RFP	H1.1-RFP	H1.1_R57K-RFP	H1.1_R57A-RFP
0.261	0	0	0	0	0	0
0.522	0.0338004	0.0366922	0.0842938	0.00705121	0.00733403	0.0477662
0.783	0.0378088	0.0367412	0.0766529	0.00743215	0.00627654	0.0425006
1.044	0.0486793	0.0436862	0.0832874	0.00960377	0.00471461	0.0396869
1.305	0.0576294	0.0620872	0.0998486	0.00754023	0.00987061	0.0419055
1.566	0.0663814	0.0751576	0.0989434	0.0127609	0.0100561	0.0359711
1.827	0.0679865	0.0745593	0.101203	0.0129422	0.00934753	0.0357321
2.088	0.0741832	0.0953953	0.110344	0.0124339	0.0100228	0.0341916
2.349	0.0965459	0.104419	0.122468	0.0180846	0.0123709	0.0331156
2.61	0.0769466	0.108453	0.11597	0.00993364	0.0102957	0.0349226
12.61	0.133833	0.15466	0.202524	0.0175342	0.0182559	0.0382115
22.61	0.16189	0.164762	0.255398	0.0176731	0.0160376	0.0358011
32.61	0.178603	0.163857	0.293141	0.0237039	0.0171572	0.0369057
42.61	0.198198	0.183242	0.328179	0.0239901	0.0185282	0.0337197
52.61	0.195003	0.198189	0.39039	0.0229483	0.0167926	0.0358146
62.61	0.228161	0.205219	0.40585	0.0276554	0.017003	0.0364635
72.61	0.244952	0.220605	0.434821	0.027121	0.0213062	0.0282176
82.61	0.260094	0.215572	0.463272	0.0281713	0.0223926	0.0258747
92.61	0.254099	0.228848	0.466719	0.0318204	0.0219335	0.0333694
102.61	0.247578	0.231962	0.474533	0.0329655	0.027106	0.0315433
112.61	0.256316	0.22895	0.519579	0.0336003	0.0291614	0.031157
122.61	0.268257	0.236728	0.509145	0.0331912	0.0281075	0.0363344
132.61	0.282677	0.25268	0.549122	0.0335792	0.0315118	0.0347868
142.61	0.297462	0.266389	0.557279	0.0371874	0.0303407	0.0390316
152.61	0.298129	0.265719	0.571762	0.0337046	0.029801	0.0352287
162.61	0.300928	0.280254	0.594786	0.0369958	0.0364535	0.0422196
172.61	0.306144	0.285197	0.608811	0.0422446	0.0372723	0.0350153
182.61	0.31319	0.295804	0.623024	0.0392594	0.0385247	0.0386575
192.61	0.33796	0.29822	0.652317	0.0417426	0.040603	0.0446089
202.61	0.326985	0.297247	0.668249	0.0438107	0.0393106	0.0379089
212.61	0.341616	0.29811	0.652298	0.0445607	0.0414745	0.0397245
222.61	0.342886	0.324456	0.70545	0.0465013	0.041151	0.0419551
232.61	0.345202	0.312846	0.67372	0.0471331	0.043311	0.0380629
242.61	0.380699	0.311705	0.704735	0.0483122	0.0458322	0.0489822
252.61	0.354603	0.325886	0.724178	0.0477223	0.0478323	0.0566047
262.61	0.385729	0.319127	0.724777	0.0478467	0.0465657	0.0499702
272.61	0.381202	0.331694	0.723235	0.050664	0.0518452	0.0478089
282.61	0.366148	0.348076	0.751883	0.0542117	0.0506343	0.0390806
292.61	0.374723	0.34545	0.762922	0.0523197	0.0521505	0.0537419
302.61	0.382992	0.347308	0.747786	0.0562087	0.0528059	0.045038
312.61	0.403417	0.360244	0.758072	0.0600658	0.05172	0.0461769
322.61	0.402333	0.347803	0.778497	0.0512467	0.0522826	0.0538976
332.61	0.42137	0.367982	0.763683	0.0587481	0.0556769	0.0522892
342.61	0.395656	0.38496	0.779334	0.0601623	0.0586618	0.0483982
352.61	0.402483	0.37773	0.750138	0.0567011	0.0607173	0.0512497
362.61	0.423764	0.387363	0.775148	0.0561056	0.0557009	0.0564988
372.61	0.399416	0.377759	0.776558	0.0571142	0.0569551	0.0423904
382.61	0.41439	0.379249	0.795418	0.0618156	0.0587556	0.0434235
392.61	0.416675	0.3972	0.785949	0.0611804	0.062025	0.0439106
402.61	0.449323	0.405556	0.785119	0.0591586	0.0634279	0.0428582
412.61	0.433976	0.408209	0.80747	0.0600854	0.0667018	0.0462312
422.61	0.453465	0.40624	0.799613	0.062825	0.0664473	0.0473234
432.61	0.458221	0.425616	0.838858	0.0635221	0.0714896	0.0448605
442.61	0.467656	0.414181	0.841956	0.0661299	0.0659752	0.0477141
452.61	0.45881	0.434599	0.857002	0.067943	0.067281	0.0448392
462.61	0.471998	0.426671	0.890057	0.0663886	0.0665004	0.0581885
472.61	0.469491	0.423467	0.874949	0.0676332	0.0713825	0.0481796
482.61	0.474774	0.431547	0.867379	0.0682335	0.0682764	0.0434593
492.61	0.476552	0.44345	0.861485	0.0705624	0.0717634	0.0508867
502.61	0.485237	0.439176	0.902032	0.0686122	0.0692036	0.049944
512.61	0.485414	0.451579	0.923306	0.0694164	0.0715376	0.0485211
522.61	0.488533	0.450812	0.907606	0.0753498	0.0733477	0.0534239
532.61	0.484186	0.44857	0.906498	0.0761574	0.0707807	0.0517911
542.61	0.490022	0.471652	0.933998	0.0706623	0.0762696	0.0596601
552.61	0.449185	0.481384	0.907167	0.0667184	0.0762833	0.0592727
562.61	0.439691	0.473732	0.906359	0.0663262	0.0734693	0.0497042
572.61	0.469464	0.469948	0.901804	0.0646729	0.0716717	0.054637
582.61	0.474071	0.489614	0.950261	0.0644393	0.07586	0.0576614
592.61	0.446463	0.493716	0.94514	0.0695213	0.0799695	0.0538843
602.61	0.477512	0.500962	0.923305	0.0739492	0.0778513	0.0643153
