# Supplementary material for: Pre-meiotic H1.1 degradation is essential for Arabidopsis gametogenesis
Source: EMBO J. 2026 Jan 3;45(3):789–819. doi: 10.1038/s44318-025-00671-2 (PMC12864861; doi:10.1038/s44318-025-00671-2)
Supplement: Supplementary file 5 — Source data Fig. 3 [file 44318_2025_671_MOESM5_ESM.zip › Source Data Figure 3/3C.xlsx]

## Sheet: 3C
H1.1-GFP depletion in SMC independent amiR[AIH];H1.1-GFP lines, relative to Figure 3C
Scoring done on ovule primordia stage 1-II/2-I at 5dpi post treatment with 1μM Cl-amidine or mock
line	treatment	depletion	persistence	total
JS144#2	mock	44	3	47
JS144#2	dex	19	11	30
