# Supplementary material for: Pre-meiotic H1.1 degradation is essential for Arabidopsis gametogenesis
Source: EMBO J. 2026 Jan 3;45(3):789–819. doi: 10.1038/s44318-025-00671-2 (PMC12864861; doi:10.1038/s44318-025-00671-2)
Supplement: Supplementary file 5 — Source data Fig. 3 [file 44318_2025_671_MOESM5_ESM.zip › Source Data Figure 3/3D.xlsx]

## Sheet: 3D
H1.1-GFP depletion in SMC relative to Figure 3D
Scoring done on ovule primordia stage 1-II/2-I at 5dpi post treatment with 1μM Cl-amidine or mock
Treatment	depletion	persistent	total
mock	57	5	62
Cl-amidine	34	22	56
