# Supplementary material for: Pre-meiotic H1.1 degradation is essential for Arabidopsis gametogenesis
Source: EMBO J. 2026 Jan 3;45(3):789–819. doi: 10.1038/s44318-025-00671-2 (PMC12864861; doi:10.1038/s44318-025-00671-2)
Supplement: Supplementary file 6 — Source data Fig. 4 [file 44318_2025_671_MOESM6_ESM.zip]

Archive with 7 entries (7 files):
- Source Data Figure 4/4A.xlsx
- Source Data Figure 4/4B.xlsx
- Source Data Figure 4/4C.xlsx
- Source Data Figure 4/4D.xlsx
- Source Data Figure 4/4E.xlsx
- Source Data Figure 4/4F.xlsx
- Source Data Figure 4/4G.xlsx
