# Supplementary material for: Pre-meiotic H1.1 degradation is essential for Arabidopsis gametogenesis
Source: EMBO J. 2026 Jan 3;45(3):789–819. doi: 10.1038/s44318-025-00671-2 (PMC12864861; doi:10.1038/s44318-025-00671-2)
Supplement: Supplementary file 6 — Source data Fig. 4 [file 44318_2025_671_MOESM6_ESM.zip › Source Data Figure 4/4A.xlsx]

## Sheet: 4A
RHF ratio relative to graph figure 4A
Calculated on ovule primordia stage 1-II/2-I at 5dpi
The RHF is calculated on z-projections, as the sum of intensity sum of all chromocenters divided by the intensity sum in the nucleus.
The RHF in the SMC is expressed relative to the average RHF in 3-4 nuclei in the nucellus (L2)
Image number	Genotype	RHF SMC/RHF nucellus
cYL360_image 4	H1.1-RFP	0.786447
cYL360_image 5a	H1.1-RFP	0.610931
cYL360_image 5b	H1.1-RFP	0.890859
cYL360_image 6	H1.1-RFP	0.750754
cYL360_image 7	H1.1-RFP	0.779235
cYL360_image 8	H1.1-RFP	0.84076
cYL360_image 9	H1.1-RFP	0.644949
cYL360_image 10	H1.1-RFP	0.929265
cYL360_image 11	H1.1-RFP	1.05081
cYL360_image 14	H1.1-RFP	0.687384
cYL360_image 15	H1.1-RFP	0.650387
cYL360_image 16	H1.1-RFP	0.708664
cYL360_image 2	H1.1-RFP	0.820965
cYL358_Image 3	H1.1_R57K-RFP	1.08856
cYL358_Image 4	H1.1_R57K-RFP	0.830023
cYL358_Image 7	H1.1_R57K-RFP	0.619295
cYL358_Image 8	H1.1_R57K-RFP	0.860555
cYL358_Image 9b	H1.1_R57K-RFP	0.989968
cYL358_Image 10	H1.1_R57K-RFP	0.935395
cYL358_Image 12a	H1.1_R57K-RFP	1.01575
cYL358_Image 13	H1.1_R57K-RFP	1.0427
cYL358_Image 15	H1.1_R57K-RFP	0.973448
cYL358_Image 16	H1.1_R57K-RFP	0.882575
cYL358_Image 12b	H1.1_R57K-RFP	0.857727
cYL359_image 8	H1.1_R57A-RFP	0.431315
cYL359_image 10	H1.1_R57A-RFP	0.410117
cYL359_image 12	H1.1_R57A-RFP	0.66282
cYL359_image 16b	H1.1_R57A-RFP	0.447158
cYL272_Image2	H1.1_R57A-RFP	0.666256
cYL272_Image3a	H1.1_R57A-RFP	0.630883
cYL272_Image3b	H1.1_R57A-RFP	0.737929
cYL272_Image4	H1.1_R57A-RFP	0.94102
cYL272_Image5	H1.1_R57A-RFP	0.869584
cYL272_Image6	H1.1_R57A-RFP	0.890636
cYL272_Image8	H1.1_R57A-RFP	0.834679
cYL359_image 9	H1.1_R57A-RFP	0.814859
cYL272_Image 9	H1.1_R57A-RFP	0.840433
cYL272_Image 12	H1.1_R57A-RFP	0.851435
