# Supplementary material for: Pre-meiotic H1.1 degradation is essential for Arabidopsis gametogenesis
Source: EMBO J. 2026 Jan 3;45(3):789–819. doi: 10.1038/s44318-025-00671-2 (PMC12864861; doi:10.1038/s44318-025-00671-2)
Supplement: Supplementary file 6 — Source data Fig. 4 [file 44318_2025_671_MOESM6_ESM.zip › Source Data Figure 4/4B.xlsx]

## Sheet: 4B
LHP1-GFP Intensity Sum ratio, relative to graph Figure 4B
Calculated on ovule primordia stage 1-II/2-I at 5dpi
The relative LHP1-GFP intensity in the SMC is the Intensity Sum in the SMC divided by the average intensity sum in 3-4 neighbouring, L2 nuclei
Line	Genotype	LHP1-GFP SMC/nucellus
YL66	H1.1-RFP	1.47044
YL66	H1.1-RFP	1.1036
YL66	H1.1-RFP	1.03054
YL66	H1.1-RFP	1.28635
YL66	H1.1-RFP	0.839762
YL66	H1.1-RFP	0.959793
YL66	H1.1-RFP	1.14647
YL66	H1.1-RFP	1.3795
YL66	H1.1-RFP	1.55069
YL66	H1.1-RFP	1.20687
YL66	H1.1-RFP	0.92481
YL66	H1.1-RFP	1.45081
YL66	H1.1-RFP	1.0513
YL66	H1.1-RFP	1.32089
YL66	H1.1-RFP	1.33995
YL66	H1.1-RFP	1.44713
YL66	H1.1-RFP	1.38734
JS188	H1.1_R57A-RFP	1.58268
JS188	H1.1_R57A-RFP	1.10483
JS188	H1.1_R57A-RFP	1.81731
JS188	H1.1_R57A-RFP	1.60567
JS188	H1.1_R57A-RFP	1.68912
JS188	H1.1_R57A-RFP	1.62015
JS188	H1.1_R57A-RFP	1.05717
JS188	H1.1_R57A-RFP	1.12413
JS188	H1.1_R57A-RFP	1.36968
JS188	H1.1_R57A-RFP	1.1417
JS188	H1.1_R57A-RFP	1.55382
JS188	H1.1_R57A-RFP	1.24642
JS188	H1.1_R57A-RFP	1.18543
JS188	H1.1_R57A-RFP	1.14708
JS188	H1.1_R57A-RFP	0.991218
JS188	H1.1_R57A-RFP	1.468
YL120	H1.1_R57K-RFP	2.05099
YL120	H1.1_R57K-RFP	2.00789
YL120	H1.1_R57K-RFP	1.68129
YL120	H1.1_R57K-RFP	1.83369
YL120	H1.1_R57K-RFP	1.50838
YL120	H1.1_R57K-RFP	1.83827
YL120	H1.1_R57K-RFP	1.85996
YL120	H1.1_R57K-RFP	1.90048
YL120	H1.1_R57K-RFP	1.81376
YL120	H1.1_R57K-RFP	1.79949
YL120	H1.1_R57K-RFP	2.42964
YL120	H1.1_R57K-RFP	1.47168
YL120	H1.1_R57K-RFP	1.47082
YL120	H1.1_R57K-RFP	0.963471
YL120	H1.1_R57K-RFP	1.11283
YL120	H1.1_R57K-RFP	1.18087
YL120	H1.1_R57K-RFP	1.28185
YL120	H1.1_R57K-RFP	1.17462
YL120	H1.1_R57K-RFP	1.13291
YL120	H1.1_R57K-RFP	1.43621
YL120	H1.1_R57K-RFP	1.42649
YL120	H1.1_R57K-RFP	1.69734
YL120	H1.1_R57K-RFP	1.15525
YL120	H1.1_R57K-RFP	1.87942
YL120	H1.1_R57K-RFP	1.26885
YL120	H1.1_R57K-RFP	2.05542
