# Supplementary material for: Pre-meiotic H1.1 degradation is essential for Arabidopsis gametogenesis
Source: EMBO J. 2026 Jan 3;45(3):789–819. doi: 10.1038/s44318-025-00671-2 (PMC12864861; doi:10.1038/s44318-025-00671-2)
Supplement: Supplementary file 6 — Source data Fig. 4 [file 44318_2025_671_MOESM6_ESM.zip › Source Data Figure 4/4C.xlsx]

## Sheet: 4C
The relative mCHH-YFP intensity in the SMC is the Intensity Sum in the SMC divided by the average intensity sum in 3-4 neighbouring, L2 nuclei
Line	Genotype	mCHH-YFP SMC/nucellus
YL181	H1.1-RFP	0.735803
YL181	H1.1-RFP	0.973962
YL181	H1.1-RFP	0.618118
YL181	H1.1-RFP	0.470509
YL181	H1.1-RFP	0.651277
YL181	H1.1-RFP	0.626179
YL181	H1.1-RFP	0.365406
YL181	H1.1-RFP	0.255301
YL181	H1.1-RFP	0.795987
YL181	H1.1-RFP	0.904385
YL181	H1.1-RFP	1.41456
YL181	H1.1-RFP	0.574611
DLF182	H1.1-6xGC-RFP	0.860728
DLF182	H1.1-6xGC-RFP	0.38946
DLF182	H1.1-6xGC-RFP	0.557465
DLF182	H1.1-6xGC-RFP	0.709515
DLF182	H1.1-6xGC-RFP	0.638846
DLF182	H1.1-6xGC-RFP	0.65115
DLF182	H1.1-6xGC-RFP	0.890403
DLF182	H1.1-6xGC-RFP	1.07146
DLF182	H1.1-6xGC-RFP	0.435033
DLF182	H1.1-6xGC-RFP	0.976924
DLF183	H1.1-6xGC-RFP	1.2351
DLF183	H1.1-6xGC-RFP	0.357476
DLF183	H1.1-6xGC-RFP	0.986973
DLF183	H1.1-6xGC-RFP	0.868294
DLF183	H1.1-6xGC-RFP	0.782764
DLF183	H1.1-6xGC-RFP	0.625153
DLF183	H1.1-6xGC-RFP	0.607466
DLF183	H1.1-6xGC-RFP	1.10391
DLF183	H1.1-6xGC-RFP	0.795482
YL212	H1.1_R57K-RFP	1.11448
YL212	H1.1_R57K-RFP	0.901663
YL212	H1.1_R57K-RFP	0.673602
YL212	H1.1_R57K-RFP	1.87261
YL212	H1.1_R57K-RFP	1.26287
YL212	H1.1_R57K-RFP	0.997071
YL212	H1.1_R57K-RFP	0.48734
YL212	H1.1_R57K-RFP	0.764795
YL212	H1.1_R57K-RFP	0.948894
YL212	H1.1_R57K-RFP	2.04808
