# Supplementary material for: Pre-meiotic H1.1 degradation is essential for Arabidopsis gametogenesis
Source: EMBO J. 2026 Jan 3;45(3):789–819. doi: 10.1038/s44318-025-00671-2 (PMC12864861; doi:10.1038/s44318-025-00671-2)
Supplement: Supplementary file 6 — Source data Fig. 4 [file 44318_2025_671_MOESM6_ESM.zip › Source Data Figure 4/4D.xlsx]

## Sheet: 4D
SMC volume relative to Figure 4D
Calculated on ovule primordia stage 1-II/2-I at 5dpi
Image number	Genotype	SMC (µm^3)
cYL258	H1.1-RFP	816
cYL258	H1.1-RFP	589
cYL258	H1.1-RFP	909
cYL296	H1.1-RFP	356
cYL296	H1.1-RFP	434
cYL296	H1.1-RFP	550
cYL296	H1.1-RFP	557
cYL296	H1.1-RFP	992
cYL296	H1.1-RFP	239
cYL296	H1.1-RFP	295
cYL296	H1.1-RFP	694
cYL296	H1.1-RFP	605
cYL296	H1.1-RFP	400
cYL296	H1.1-RFP	790
cYL296	H1.1-RFP	545
cYL242	H1.1-R57K-RFP	480
cYL242	H1.1-R57K-RFP	347
cYL259	H1.1-R57K-RFP	206
cYL259	H1.1-R57K-RFP	132
cYL297	H1.1-R57K-RFP	184
cYL297	H1.1-R57K-RFP	319
cYL309	H1.1-R57K-RFP	317
cYL309	H1.1-R57K-RFP	287
cYL309	H1.1-R57K-RFP	258
cYL259	H1.1-R57K-RFP	610
cYL259	H1.1-R57K-RFP	653
cYL259	H1.1-R57K-RFP	513
cYL259	H1.1-R57K-RFP	163
cYL297	H1.1-R57K-RFP	301
cYL297	H1.1-R57K-RFP	346
cYL309	H1.1-R57K-RFP	518
cYL309	H1.1-R57K-RFP	470
cYL309	H1.1-R57K-RFP	528
cYL309	H1.1-R57K-RFP	472
cYL309	H1.1-R57K-RFP	556
cYL309	H1.1-R57K-RFP	447
cYL309	H1.1-R57K-RFP	440
cYL309	H1.1-R57K-RFP	392
piDLF542	H1.1^6xGC-RFP	215
piDLF543	H1.1^6xGC-RFP	365
piDLF544	H1.1^6xGC-RFP	397
piDLF545	H1.1^6xGC-RFP	354
piDLF546	H1.1^6xGC-RFP	412
piDLF547	H1.1^6xGC-RFP	228
piDLF548	H1.1^6xGC-RFP	261
piDLF549	H1.1^6xGC-RFP	246
piDLF550	H1.1^6xGC-RFP	217
piDLF551	H1.1^6xGC-RFP	339
piDLF552	H1.1^6xGC-RFP	491
piDLF552	H1.1^6xGC-RFP	305
piDLF552	H1.1^6xGC-RFP	328
piDLF553	H1.1^6xGC-RFP	255
piDLF553	H1.1^6xGC-RFP	202
piDLF554	H1.1^6xGC-RFP	232
piDLF554	H1.1^6xGC-RFP	316
piDLF555	H1.1^6xGC-RFP	324
piDLF555	H1.1^6xGC-RFP	227
piDLF555	H1.1^6xGC-RFP	197
piDLF555	H1.1^6xGC-RFP	148
piDLF556	H1.1^6xGC-RFP	382
piDLF556	H1.1^6xGC-RFP	302
piDLF557	H1.1^6xGC-RFP	417
piDLF272	H1.1^6xGC-RFP	360
piDLF273	H1.1^6xGC-RFP	509
