# Supplementary material for: Pre-meiotic H1.1 degradation is essential for Arabidopsis gametogenesis
Source: EMBO J. 2026 Jan 3;45(3):789–819. doi: 10.1038/s44318-025-00671-2 (PMC12864861; doi:10.1038/s44318-025-00671-2)
Supplement: Supplementary file 6 — Source data Fig. 4 [file 44318_2025_671_MOESM6_ESM.zip › Source Data Figure 4/4E.xlsx]

## Sheet: 4E
Occurence of KNU::nlsYFP relative to Figures 4E
scoring of ovule primordia 5dpi showing KNU::nlsYFP in the SMC
Line	Genotype	+	-	total
YL130	H1.1-RFP; KNU::nlsYFP	13	13	26
YL131	H1.1-R57K-RFP; KNU::nlsYFP	74	52	126
DLF196	H1.1-6GC-RFP; KNU::nlsYFP	23	32	55
