# Supplementary material for: Pre-meiotic H1.1 degradation is essential for Arabidopsis gametogenesis
Source: EMBO J. 2026 Jan 3;45(3):789–819. doi: 10.1038/s44318-025-00671-2 (PMC12864861; doi:10.1038/s44318-025-00671-2)
Supplement: Supplementary file 6 — Source data Fig. 4 [file 44318_2025_671_MOESM6_ESM.zip › Source Data Figure 4/4F.xlsx]

## Sheet: 4F
Occurence of ASY1::ASY1-YFP relative to Figures 4F
scoring of ovule primordia 5dpi showing ASY1-YFP signal in the SMC
Line	Genotype	+	-	total
YL204	H1.1-RFP; ASY1-YFP	24	1	25
YL206	H1.1_R57K-RFP; ASY1-YFP	58	5	63
DLF222	H1.1_6xGC-RFP; ASY1-YFP	158	0	158
