# Supplementary material for: Pre-meiotic H1.1 degradation is essential for Arabidopsis gametogenesis
Source: EMBO J. 2026 Jan 3;45(3):789–819. doi: 10.1038/s44318-025-00671-2 (PMC12864861; doi:10.1038/s44318-025-00671-2)
Supplement: Supplementary file 6 — Source data Fig. 4 [file 44318_2025_671_MOESM6_ESM.zip › Source Data Figure 4/4G.xlsx]

## Sheet: 4G
Occurence of tetrad formation relative to Figure 4G
scoring of ovule primordia 7dpi showing tetrad formation
Line	Genotype	+	-	total
YL130	H1.1-RFP	87	28	115
YL131	H1.1_R57K-RFP	85	36	121
DLF	H1.1_6xGC-RFP	78	15	93
