# Supplementary material for: Pre-meiotic H1.1 degradation is essential for Arabidopsis gametogenesis
Source: EMBO J. 2026 Jan 3;45(3):789–819. doi: 10.1038/s44318-025-00671-2 (PMC12864861; doi:10.1038/s44318-025-00671-2)
Supplement: Supplementary file 7 — Source data Fig. 5 [file 44318_2025_671_MOESM7_ESM.zip › Source Data Figure 5/5A.xlsx]

## Sheet: 5A
Occurrence of AKV::H2B-YFP signal in functional megaspores, relative to figure 5A
Scoring done in ovules stage 3-I/FM at 7dpi
Line	Genotype	AKV+	AKV-	total number of ovules scored
KR585	H1.1-RFP; AKV::H2B-YFP (F1)	46	44	90
JS173	H1.1_R57K-RFP; AKV::H2B-YFP (F1)	35	29	64
YL93-1	H1.1-RFP; AKV-YFP (F1)	62	60	122
DLF209-5	H1.1_6xGC-RFP; AKV::H2B-YFP (F1)	69	65	134
