# Supplementary material for: Pre-meiotic H1.1 degradation is essential for Arabidopsis gametogenesis
Source: EMBO J. 2026 Jan 3;45(3):789–819. doi: 10.1038/s44318-025-00671-2 (PMC12864861; doi:10.1038/s44318-025-00671-2)
Supplement: Supplementary file 7 — Source data Fig. 5 [file 44318_2025_671_MOESM7_ESM.zip › Source Data Figure 5/5B.xlsx]

## Sheet: 5B
Embryo sac development in mature ovules, relative to figure 5B
Scoring done in ovules from mature flowers at anthesis, at 9dpi (without emasculation) and at 11dpi (two days after emasculation, done at 9dpi)
Line	stage	Genotype	FG6	FG2-FG4	total
KR585	9dpi	H1.1-RFP	69	6	75
JS173	9dpi	H1.1_R57K-RFP	46	39	85
KR585	11dpi	H1.1-RFP	36	1	37
JS173	11dpi	H1.1_R57K-RFP	75	5	80
YL236	9dpi	H1.1-RFP ; AKV::H2B-YFP	121	30	151
DLF218	9dpi	H1.1_6xGC-RFP ; AKV::H2B-YFP	24	140	164
YL236	11dpi	H1.1-RFP ; AKV::H2B-YFP	67	8	75
DLF218	11dpi	H1.1_6xGC-RFP; AKV::H2B-YFP	14	110	124
