# Supplementary material for: Pre-meiotic H1.1 degradation is essential for Arabidopsis gametogenesis
Source: EMBO J. 2026 Jan 3;45(3):789–819. doi: 10.1038/s44318-025-00671-2 (PMC12864861; doi:10.1038/s44318-025-00671-2)
Supplement: Supplementary file 7 — Source data Fig. 5 [file 44318_2025_671_MOESM7_ESM.zip › Source Data Figure 5/5C.xlsx]

## Sheet: 5C
Seed set scoring related to Figure 5C
	H1.1-RFP	H1.1_R57K-RFP	H1.1_6xGC-RFP
average fertility	87.2284	28.8501	4.53643
n (number of siliques)	35	40	25
	% normal seeds per silique
silique 1	96.0526	95.5224	50
silique 2	97.6471	48.5714	8.88889
silique 3	98.7805	91.6667	16
silique 4	100	90.6977	6.52174
silique 5	40.5797	48.5714	8
silique 6	91.358	76.7123	2
silique 7	89.6104	90.1235	0
silique 8	70	37.5	0
silique 9	97.4684	52.8571	0
silique 10	100	18.4615	0
silique 11	45.4545	87.3418	0
silique 12	93.75	86.6667	0
silique 13	98	31.25	0
silique 14	58.5366	0	0
silique 15	97.7778	49	0
silique 16	98.1818	26.2136	0
silique 17	93.617	24.2857	0
silique 18	100	4.28571	0
silique 19	97.8261	0	0
silique 20	78.4314	2.08333	0
silique 21	100	0	0
silique 22	91.0714	0	0
silique 23	4.08163	0	0
silique 24	50	17.5439	2
silique 25	95.6522	0	20
silique 26	100	0
silique 27	98.2456	0
silique 28	98.4375	15.7895
silique 29	100	0
silique 30	98.1132	0
silique 31	98.4848	57.7778
silique 32	100	0
silique 33	86.1538	0
silique 34	95.1613	31.7073
silique 35	94.5205	36.9565
silique 36		0
silique 37		9.52381
silique 38		0
silique 39		8
silique 40		14.8936
