# Supplementary material for: Pre-meiotic H1.1 degradation is essential for Arabidopsis gametogenesis
Source: EMBO J. 2026 Jan 3;45(3):789–819. doi: 10.1038/s44318-025-00671-2 (PMC12864861; doi:10.1038/s44318-025-00671-2)
Supplement: Supplementary file 8 — Figure EV1 Source Data [file 44318_2025_671_MOESM8_ESM.zip › Source Data Figure EV1/EV1A.xlsx]

## Sheet: EV1A
Expression data of CULLIN-encoding genes in reproductive tissues
Normalized expression values from available Affymetrix ATH1 datasets
Gene Name	Gene	OvuleWt	Egg	Cen	Syn	MMC	seedlin g_pina	pollen_ unicellu lar_hon ys_uc	pollen_bicellul ar_hony s_bc	pollen_t ricellul ar_hony s_tc	pollen_ mature _borge s	globula rEmbry o	pre_glo bularE mbryo	heartE mbryo	inflores cence_i nflore sc enceAft erBoltin g_Col_0	flowers _floralS tage10_ Col_0	flowers _floralS tage101 1_Col_0	flowers _floralS tage13_Col_0	carpels _floralS tage12_Col_0	flowers _floralS tage16_Col_0	carpels _floralS tage15_Col_0
CUL2	A T1G02980	3.15	4.76	5.22	5.18	3.91	2.97	6.88	5.79	4.82	5.44	6.59	6.78	4.55	3.3	3.89	3.59	3.1	3.15	3.15	3.17
CUL3A	A T1G26830	8.01	8.2	7.3	7.5	7.79	7.7	6.84	7.13	7.84	8.72	8.46	8.34	8.77	7.94	8.3	7.91	7.62	7.65	7.8	7.69
CUL3B	A T1G69670	6.56	4.93	5.87	4.56	5.65	6.09	5.97	6.08	6.1	5.6	8.12	7.96	8.03	5.92	5.87	5.56	5.3	5.67	5.38	5.67
CUL1	A T4G02570	9.94	8.41	7.82	7.58	9.12	9.17	9.88	9.84	9.66	11.07	9.19	9.35	8.91	9.96	9.74	9.51	9.5	9.86	9.89	9.84
CUL4	A T5G46210	9.94	9.98	9.73	9.58	10.05	9.64	9.84	9.9	8.97	9.04	9.78	10.03	9.55	9.93	9.84	9.68	9.59	9.96	9.45	9.66
		Abbreviation: PollenM (pollen mature), Embryo2-4 (embryo cell stage 2-4), EmbryoGlo (embryo globular stage), EndoTor (endosperm torpedo stage), Meio_M (meiocytes male), EmbryoTor (embryo torpedo stage), MMC (megaspore mother cell), EmbryoHea (embryo heart stage), EmbryoPreGlo (embryo pre-globular stage).
		Borges, F. et al. 2008. “Comparative Transcriptomics of Arabidopsis Sperm Cells.” Plant Physiology 148(2): 1168–81. Honys, David, and David Twell. 2004. “Transcriptome Analysis of Haploid Male Gametophyte Development in Arabidopsis.” Gene Biology 5(11): R85.1-R85.13. Pina, Cristina, and Francisco Pinto. 2005. “Gene Family Analysis of the Arabidopsis Pollen Transcriptome Reveals Biological Implica…
