# Supplementary material for: Pre-meiotic H1.1 degradation is essential for Arabidopsis gametogenesis
Source: EMBO J. 2026 Jan 3;45(3):789–819. doi: 10.1038/s44318-025-00671-2 (PMC12864861; doi:10.1038/s44318-025-00671-2)
Supplement: Supplementary file 8 — Figure EV1 Source Data [file 44318_2025_671_MOESM8_ESM.zip › Source Data Figure EV1/EV1C.xlsx]

## Sheet: EV1C
Quantification of CUL4 protein levels in amiR[CUL] lines, related to figure EV1C
values correspond to the relative intensity mean
for 2 replicate sample per line and per condition (dex, mock)
(note that the commercial antibody gives a lot of background)
Line	Replicate	Dex	Mock
Line#4	Rep1	1.6801	1.95441
Line#4	Rep2	1	3.05816
Line#7	Rep1	3.04143	2.35661
Line#7	Rep2	2.36302	2.04391
Line#8	Rep1	1.29879	3.16528
Line#8	Rep2	1.92943	2.99292
The relative intensity mean is calculated as the ratio
between the intensity mean of the predicted band around CUL4 ~91KDa (red frame)
and the intensity mean of the major band on the Ponceau staining ~70kDa
and expressed relative to Line4-Rep2 set to "1"
Measurements were done using Fiji on 8bit greyscale inverted images
Gel images used for quantification are shown on the right.
Immunoblotting was done for two biological replicates per line
Below the corresponding Ponceau staining
