# Supplementary material for: Pre-meiotic H1.1 degradation is essential for Arabidopsis gametogenesis
Source: EMBO J. 2026 Jan 3;45(3):789–819. doi: 10.1038/s44318-025-00671-2 (PMC12864861; doi:10.1038/s44318-025-00671-2)
Supplement: Supplementary file 8 — Figure EV1 Source Data [file 44318_2025_671_MOESM8_ESM.zip › Source Data Figure EV1/EV1F.xlsx]

## Sheet: EV1F
H1.1 depletion in independent H1.16xGC-RFP lines, relative to figure EV1F
Scoring done on 5dpi ovule primordia stage 1-II/2-I
Line	Genotype	Treatment	Depletion	Persistence	Total
#122	H1.1_6xGC-RFP	Dex	7	136	143
#139	H1.1_6xGC-RFP	Dex	14	45	59
#141	H1.1_6xGC-RFP	Dex	9	106	115
#13	H1.1-RFP	Dex	58	3	61
