# Supplementary material for: Pre-meiotic H1.1 degradation is essential for Arabidopsis gametogenesis
Source: EMBO J. 2026 Jan 3;45(3):789–819. doi: 10.1038/s44318-025-00671-2 (PMC12864861; doi:10.1038/s44318-025-00671-2)
Supplement: Supplementary file 8 — Figure EV1 Source Data [file 44318_2025_671_MOESM8_ESM.zip › Source Data Figure EV1/EV1G.xlsx]

## Sheet: EV1G
Fluorescence recovery data relative to FRAP experiments in figure EV1G
Normalised recovery rate expressed from 0-1
								average at			average at			average at
	Average recovery			Standard Error to Mean				30s post-bleaching			60s post-bleaching			4min post bleaching
time(min)	H1.1-RFP	H1.1_6xGC-RFP	H1.1_K89R-RFP	H1.1-RFP	H1.1_6xGC-RFP	H1.1_K89R-RFP		genotype	recovery		genotype	recovery		genotype	recovery
0.00435	0	0	0	0	0	0		H1.1-RFP	0.578974		H1.1-RFP	0.546849		H1.1-RFP	0.0852908
0.0087	0.0271377	0.0648311	0.0388861	0.00569344	0.0388722	0.0126135		H1.1-RFP	0.216333		H1.1-RFP	0.281598		H1.1-RFP	0.623678
0.01305	0.0490136	0.0574169	0.0406115	0.00783304	0.0319022	0.00889445		H1.1-RFP	0.227448		H1.1-RFP	0.220443		H1.1-RFP	0.372945
0.0174	0.0319698	0.06024	0.0439163	0.00461057	0.0315854	0.00671278		H1.1-RFP	0.0910571		H1.1-RFP	0.37722		H1.1-RFP	0.233692
0.02175	0.0615199	0.0637454	0.056118	0.00935431	0.0277671	0.00894124		H1.1-RFP	0.355787		H1.1-RFP	0.0910351		H1.1-RFP	1.29558
0.0261	0.0712365	0.0706283	0.0658356	0.010916	0.0254484	0.00929374		H1.1-RFP	0.14364		H1.1-RFP	0.240534		H1.1-RFP	0.719917
0.03045	0.0619147	0.0862959	0.0760371	0.0071075	0.0274374	0.0146407		H1.1-RFP	0.154356		H1.1-RFP	0.259658		H1.1_6xGC-RFP	0.333337
0.0348	0.0716616	0.0901797	0.0842447	0.0084255	0.025502	0.0139927		H1.1-RFP	0.262651		H1.1-RFP	0.093416		H1.1_6xGC-RFP	0.512271
0.03915	0.0773372	0.0946305	0.096087	0.00969984	0.0259865	0.0164706		H1.1-RFP	0.0377282		H1.1-RFP	0.163489		H1.1_6xGC-RFP	0.426575
0.0435	0.110986	0.115152	0.10051	0.0134813	0.0257706	0.00997058		H1.1-RFP	0.126525		H1.1-RFP	0.0880502		H1.1_6xGC-RFP	0.404267
0.210167	0.1577	0.128354	0.154419	0.0188715	0.0259981	0.0207246		H1.1-RFP	0.0249073		H1.1-RFP	0.105952		H1.1_6xGC-RFP	0.428094
0.376833	0.183405	0.179438	0.173405	0.0262417	0.0273846	0.0256088		H1.1-RFP	0.00494604		H1.1-RFP	0.0377924		H1.1_6xGC-RFP	0.428508
0.5435	0.21708	0.201578	0.17925	0.0315601	0.0308822	0.0297638		H1.1-RFP	0.453417		H1.1-RFP	0.772009		H1.1_6xGC-RFP	0.0924803
0.710167	0.233867	0.155381	0.205787	0.0392061	0.0256476	0.0298218		H1.1-RFP	0.166527		H1.1-RFP	0.00463153		H1.1_K89R-RFP	1.05273
0.876833	0.253571	0.173434	0.246269	0.0436057	0.0302209	0.0466258		H1.1-RFP	0.202412		H1.1-RFP	0.436966		H1.1_K89R-RFP	0.263559
1.0435	0.259716	0.210358	0.230879	0.0408515	0.0284821	0.0425475		H1.1-RFP	0.290108		H1.1-RFP	0.343901		H1.1_K89R-RFP	0.225327
1.21017	0.291641	0.201547	0.246043	0.0387082	0.031207	0.0453178		H1.1-RFP	0.353539		H1.1-RFP	0.35162		H1.1_K89R-RFP	0.442467
1.37683	0.320379	0.236497	0.260965	0.0437898	0.0292723	0.0494073		H1.1_6xGC-RFP	0.137813		H1.1_6xGC-RFP	0.271859		H1.1_K89R-RFP	0.380315
1.5435	0.308031	0.228559	0.277761	0.0362578	0.0260556	0.0569239		H1.1_6xGC-RFP	0.0153599		H1.1_6xGC-RFP	0.22776		H1.1_K89R-RFP	0.598149
1.71017	0.347063	0.231923	0.298351	0.044442	0.0277218	0.0646571		H1.1_6xGC-RFP	0.458923		H1.1_6xGC-RFP	0.10589		H1.1_K89R-RFP	0.649453
1.87683	0.339012	0.24671	0.305997	0.0367511	0.0351154	0.0754005		H1.1_6xGC-RFP	0.249853		H1.1_6xGC-RFP	0.0915238		H1.1_K89R-RFP	0.32447
2.0435	0.382162	0.233763	0.300119	0.0532499	0.034287	0.0737063		H1.1_6xGC-RFP	0.587129		H1.1_6xGC-RFP	0.331493
2.21017	0.375036	0.265509	0.335344	0.0521492	0.0375675	0.101465		H1.1_6xGC-RFP	0.234979		H1.1_6xGC-RFP	0.400049
2.37683	0.38879	0.315232	0.345552	0.0587216	0.0523622	0.0871444		H1.1_6xGC-RFP	0.150931		H1.1_6xGC-RFP	0.22028
2.5435	0.418187	0.319733	0.362369	0.0796334	0.0403229	0.085218		H1.1_6xGC-RFP	0.303162		H1.1_6xGC-RFP	0.174297
2.71017	0.449358	0.308025	0.393161	0.0682419	0.0493129	0.0980743		H1.1_6xGC-RFP	0.184238		H1.1_6xGC-RFP	0.184554
2.87683	0.51478	0.319702	0.390569	0.0905943	0.042961	0.0874599		H1.1_6xGC-RFP	0.11165		H1.1_6xGC-RFP	0.173613
3.0435	0.488802	0.33681	0.410863	0.0817924	0.0438633	0.0974031		H1.1_6xGC-RFP	0.0531772		H1.1_6xGC-RFP	0.132618
3.21017	0.460654	0.321936	0.381421	0.079306	0.0428345	0.0777991		H1.1_6xGC-RFP	0.136021		H1.1_K89R-RFP	0.629748
3.37683	0.488825	0.346235	0.427259	0.0843566	0.0451812	0.0820791		H1.1_6xGC-RFP	0.179453		H1.1_K89R-RFP	0.0672686
3.5435	0.520172	0.307052	0.432911	0.0970684	0.0457826	0.0824176		H1.1_6xGC-RFP	0.265586		H1.1_K89R-RFP	0.194349
3.71017	0.504709	0.341137	0.442634	0.0802378	0.0439078	0.0863795		H1.1_6xGC-RFP	0.112807		H1.1_K89R-RFP	0.118906
3.87683	0.535415	0.342463	0.482416	0.0866107	0.0378142	0.103318		H1.1_6xGC-RFP	0.184498		H1.1_K89R-RFP	0.243551
4.0435	0.555185	0.375076	0.481527	0.124993	0.0510824	0.0960624		H1.1_6xGC-RFP	0.174913		H1.1_K89R-RFP	0.188165
								H1.1_6xGC-RFP	0.172875		H1.1_K89R-RFP	0.296211
								H1.1_6xGC-RFP	0.116623		H1.1_K89R-RFP	0.211618
								H1.1_K89R-RFP	0.523661		H1.1_K89R-RFP	0.258516
								H1.1_K89R-RFP	0.0344188		H1.1_K89R-RFP	0.30211
								H1.1_K89R-RFP	0.14928		H1.1_K89R-RFP	0.202597
								H1.1_K89R-RFP	0.121576		H1.1_K89R-RFP	0.069724
								H1.1_K89R-RFP	0.221227
								H1.1_K89R-RFP	0.155261
								H1.1_K89R-RFP	0.229239
								H1.1_K89R-RFP	0.0758313
								H1.1_K89R-RFP	0.1295
								H1.1_K89R-RFP	0.216073
								H1.1_K89R-RFP	0.239374
								H1.1_K89R-RFP	0.0926221
								H1.1_K89R-RFP	0.0994454
								H1.1_K89R-RFP	0.154145
								H1.1_K89R-RFP	0.100746
