# Supplementary material for: Pre-meiotic H1.1 degradation is essential for Arabidopsis gametogenesis
Source: EMBO J. 2026 Jan 3;45(3):789–819. doi: 10.1038/s44318-025-00671-2 (PMC12864861; doi:10.1038/s44318-025-00671-2)
Supplement: Supplementary file 8 — Figure EV1 Source Data [file 44318_2025_671_MOESM8_ESM.zip › Source Data Figure EV1/EV1I.xlsx]

## Sheet: EV1I
H1.1 depletion in independent H1.1 K89R-RFP lines, relative to figure EV1I
Scoring done on 5dpi ovule primordia stage 1-II/2-I
Line	Genotype	Depletion	Persistence	Total number of ovule primordia scored
DLF268	H1.1_K89R-RFP	11	32	43
DLF269	H1.1_K89R-RFP	35	124	159
DLF271	H1.1_K89R-RFP	22	46	68
KR585	H1.1-RFP	38	6	44
