# Supplementary material for: Pre-meiotic H1.1 degradation is essential for Arabidopsis gametogenesis
Source: EMBO J. 2026 Jan 3;45(3):789–819. doi: 10.1038/s44318-025-00671-2 (PMC12864861; doi:10.1038/s44318-025-00671-2)
Supplement: Supplementary file 9 — Figure EV2 Source Data [file 44318_2025_671_MOESM9_ESM.zip › Source Data Figure EV2/EV2C.xlsx]

## Sheet: EV2C
H1.1 depletion in the SMC in independant lines, relative to figure EV2C
Scoring done on ovule primordia stage 1-II/2-I at 5dpi
line	genotype	depletion	partial	persistence	total
KR585	H1.1-RFP	26	40	2	68
JS188#3	H1.1_R57A-RFP	133	26	12	171
JS189	H1.1_R57A-RFP	29	8	2	39
JS171	H1.1_R57K-RFP	67	87	55	209
JS173	H1.1_R57K-RFP	77	85	56	218
