# Supplementary material for: Pre-meiotic H1.1 degradation is essential for Arabidopsis gametogenesis
Source: EMBO J. 2026 Jan 3;45(3):789–819. doi: 10.1038/s44318-025-00671-2 (PMC12864861; doi:10.1038/s44318-025-00671-2)
Supplement: Supplementary file 9 — Figure EV2 Source Data [file 44318_2025_671_MOESM9_ESM.zip › Source Data Figure EV2/EV2D.xlsx]

## Sheet: EV2D
H1.1 depletion in Pollen Mother Cell relative to figure EV2D
Scoring done on premeiotic anthers at 3dpi
Line	Genotype	depletion	persistence	total
cYL355	H1.1-RFP	21	2	23
cYL356	H1.1_R57A-RFP	26	0	26
cYL357	H1.1_R57K-RFP	20	19	39
