# Supplementary material for: Pre-meiotic H1.1 degradation is essential for Arabidopsis gametogenesis
Source: EMBO J. 2026 Jan 3;45(3):789–819. doi: 10.1038/s44318-025-00671-2 (PMC12864861; doi:10.1038/s44318-025-00671-2)
Supplement: Supplementary file 9 — Figure EV2 Source Data [file 44318_2025_671_MOESM9_ESM.zip › Source Data Figure EV2/EV2E.xlsx]

## Sheet: EV2E
Fluorescence recovery data relative to FRAP experiments in Figure EV2E
Normalised recovery rate expressed from 0-1
30s post-bleaching			60s post-bleaching
genotype	recovery		genotype	recovery
H1.1-RFP	0.212791		H1.1-RFP	0.254467
H1.1-RFP	0.0740028		H1.1-RFP	0.0861385
H1.1-RFP	0.342558		H1.1-RFP	0.447967
H1.1-RFP	0.162152		H1.1-RFP	0.19737
H1.1-RFP	0.17545		H1.1-RFP	0.247197
H1.1-RFP	0.453919		H1.1-RFP	0.537279
H1.1-RFP	0.251678		H1.1-RFP	0.259633
H1.1-RFP	0.159139		H1.1-RFP	0.169368
H1.1-RFP	0.267548		H1.1-RFP	0.326444
H1.1-RFP	0.151005		H1.1-RFP	0.18615
H1.1-RFP	0.0839392		H1.1-RFP	0.110547
H1.1-RFP	0.133667		H1.1-RFP	0.132131
H1.1-RFP	0.138964		H1.1-RFP	0.151986
H1.1-RFP	0.12847		H1.1-RFP	0.102979
H1.1-RFP	0.0603145		H1.1-RFP	0.0777807
H1.1-RFP	0.103232		H1.1-RFP	0.346938
H1.1-RFP	0.108532		H1.1-RFP	0.171358
H1.1-RFP	0.359683		H1.1-RFP	0.361393
H1.1-RFP	0.0984993		H1.1-RFP	0.246413
H1.1-RFP	0.10652		H1.1-RFP	0.149686
H1.1_R57K-RFP	0.262224		H1.1_R57K-RFP	0.237833
H1.1_R57K-RFP	0.0614946		H1.1_R57K-RFP	0.0816526
H1.1_R57K-RFP	0.158842		H1.1_R57K-RFP	0.22618
H1.1_R57K-RFP	0.265839		H1.1_R57K-RFP	0.298753
H1.1_R57K-RFP	0.295496		H1.1_R57K-RFP	0.342682
H1.1_R57K-RFP	0.270843		H1.1_R57K-RFP	0.27439
H1.1_R57K-RFP	0.0731141		H1.1_R57K-RFP	0.110828
H1.1_R57K-RFP	0.0776106		H1.1_R57K-RFP	0.107021
H1.1_R57K-RFP	0.194084		H1.1_R57K-RFP	0.170699
H1.1_R57K-RFP	0.043296		H1.1_R57K-RFP	0.198685
H1.1_R57K-RFP	0.135538		H1.1_R57K-RFP	0.209772
H1.1_R57K-RFP	0.137133		H1.1_R57K-RFP	0.170415
H1.1_R57K-RFP	0.159093		H1.1_R57K-RFP	0.170408
H1.1_R57K-RFP	0.132558		H1.1_R57K-RFP	0.302826
H1.1_R57K-RFP	0.122948		H1.1_R57K-RFP	0.235898
H1.1_R57K-RFP	0.0985429		H1.1_R57K-RFP	0.114199
H1.1_R57K-RFP	0.245087		H1.1_R57K-RFP	0.332629
H1.1_R57K-RFP	0.129161		H1.1_R57K-RFP	0.163456
H1.1_R57K-RFP	0.233401		H1.1_R57K-RFP	0.188442
H1.1_R57K-RFP	0.180827		H1.1_R57K-RFP	0.167602
H1.1_R57A-RFP	0.404988		H1.1_R57A-RFP	0.428091
H1.1_R57A-RFP	0.322336		H1.1_R57A-RFP	0.317389
H1.1_R57A-RFP	0.3867		H1.1_R57A-RFP	0.560321
H1.1_R57A-RFP	0.357016		H1.1_R57A-RFP	0.553172
H1.1_R57A-RFP	0.287359		H1.1_R57A-RFP	0.438689
H1.1_R57A-RFP	0.671512		H1.1_R57A-RFP	0.691361
H1.1_R57A-RFP	0.388373		H1.1_R57A-RFP	0.472013
H1.1_R57A-RFP	0.380528		H1.1_R57A-RFP	0.574407
H1.1_R57A-RFP	0.449773		H1.1_R57A-RFP	0.410762
H1.1_R57A-RFP	0.127954		H1.1_R57A-RFP	0.187109
H1.1_R57A-RFP	0.0974049		H1.1_R57A-RFP	0.387257
H1.1_R57A-RFP	0.195533		H1.1_R57A-RFP	0.202072
H1.1_R57A-RFP	0.181362		H1.1_R57A-RFP	0.350535
H1.1_R57A-RFP	0.189132		H1.1_R57A-RFP	0.251471
H1.1_R57A-RFP	0.0877184		H1.1_R57A-RFP	0.431379
H1.1_R57A-RFP	0.344777		H1.1_R57A-RFP	0.237576
H1.1_R57A-RFP	0.110928
