# Supplementary material for: Pre-meiotic H1.1 degradation is essential for Arabidopsis gametogenesis
Source: EMBO J. 2026 Jan 3;45(3):789–819. doi: 10.1038/s44318-025-00671-2 (PMC12864861; doi:10.1038/s44318-025-00671-2)
Supplement: Supplementary file 10 — Figure EV3 Source Data [file 44318_2025_671_MOESM10_ESM.zip › Source Data Figure EV3/EV3D.xlsx]

## Sheet: EV3D
H1.1 depletion in independent amiR[AIH];H1.1-GFP lines, relative to figure EV3D
Scoring done on ovule primordia stage 1-II/2-I at 5dpi post treatment with Dex or mock
line	treatment	depletion	partial	persistent	total
JS144#2	mock	39	5	3	47
JS144#2	dex	13	6	11	30
JS144#3	mock	30	12	6	48
JS144#3	dex	11	11	15	37
JS144#4	mock	33	6	1	40
JS144#4	dex	14	7	10	31
