# Supplementary material for: Pre-meiotic H1.1 degradation is essential for Arabidopsis gametogenesis
Source: EMBO J. 2026 Jan 3;45(3):789–819. doi: 10.1038/s44318-025-00671-2 (PMC12864861; doi:10.1038/s44318-025-00671-2)
Supplement: Supplementary file 10 — Figure EV3 Source Data [file 44318_2025_671_MOESM10_ESM.zip › Source Data Figure EV3/EV3E.xlsx]

## Sheet: EV3E
H1.1 depletion relative to figure EV3E
Scoring done on ovule primordia stage 1-II/2-I at 5dpi post treatment with 1μM Cl-amidine or mock
in the H1.1-GFP line
Treatment	depletion	partial	persistent	total
mock	45	12	5	62
Cl-amidine	21	13	22	56
