# Supplementary material for: Pre-meiotic H1.1 degradation is essential for Arabidopsis gametogenesis
Source: EMBO J. 2026 Jan 3;45(3):789–819. doi: 10.1038/s44318-025-00671-2 (PMC12864861; doi:10.1038/s44318-025-00671-2)
Supplement: Supplementary file 11 — Figure EV4 Source Data [file 44318_2025_671_MOESM11_ESM.zip]

Archive with 4 entries (4 files):
- Source Data Figure EV4/EV4A.xlsx
- Source Data Figure EV4/EV4B.xlsx
- Source Data Figure EV4/EV4D.xlsx
- Source Data Figure EV4/EV4E.xlsx
