# Supplementary material for: Pre-meiotic H1.1 degradation is essential for Arabidopsis gametogenesis
Source: EMBO J. 2026 Jan 3;45(3):789–819. doi: 10.1038/s44318-025-00671-2 (PMC12864861; doi:10.1038/s44318-025-00671-2)
Supplement: Supplementary file 11 — Figure EV4 Source Data [file 44318_2025_671_MOESM11_ESM.zip › Source Data Figure EV4/EV4A.xlsx]

## Sheet: EV4A
RHF analysis relative to figure EV4A
Calculated on ovule primordia stage 1-II/2-I at 5dpi
The RHF is calculated on z-projections, as the sum of intensity sum of all chromocenters divided by the intensity sum in the nucleus.
The RHF in the SMC is expressed relative to the average RHF in 3-4 nuclei in the nucellus (L2)
Image number	Genotype	RHF SMC/RHF nucellus
cYL419_Series003	H1.1-RFP	0.681972
cYL419_Series004	H1.1-RFP	0.43965
cYL419_Series006	H1.1-RFP	0.364579
cYL419_Series010	H1.1-RFP	0.527735
cYL419_Series011	H1.1-RFP	0.734101
cYL419_Series012	H1.1-RFP	0.744222
cYL395_Seriees006	H1.1_6xGC-RFP	1.0022
cYL395_Seriees007	H1.1_6xGC-RFP	0.995595
cYL395_Seriees008	H1.1_6xGC-RFP	0.947326
cYL395_Seriees010_1	H1.1_6xGC-RFP	0.791687
cYL395_Seriees010_2	H1.1_6xGC-RFP	0.947453
cYL395_Series003	H1.1_6xGC-RFP	0.777533
cYL420_Series001	H1.1_6xGC-RFP	0.567099
cYL420_Series002	H1.1_6xGC-RFP	0.395125
cYL428_Series 005	H1.1_6xGC-RFP	0.505889
cYL428_Series 006	H1.1_6xGC-RFP	0.379869
cYL428_Series 007	H1.1_6xGC-RFP	0.706432
cYL428_Series 009	H1.1_6xGC-RFP	1.03801
cYL428_Series 010	H1.1_6xGC-RFP	0.774542
cYL428_Series 012a	H1.1_6xGC-RFP	0.756263
cYL428_Series 012b	H1.1_6xGC-RFP	0.634694
