# Supplementary material for: Pre-meiotic H1.1 degradation is essential for Arabidopsis gametogenesis
Source: EMBO J. 2026 Jan 3;45(3):789–819. doi: 10.1038/s44318-025-00671-2 (PMC12864861; doi:10.1038/s44318-025-00671-2)
Supplement: Supplementary file 11 — Figure EV4 Source Data [file 44318_2025_671_MOESM11_ESM.zip › Source Data Figure EV4/EV4B.xlsx]

## Sheet: EV4B
Relative LHP1-GFP Intensity relative to figure EV4B
Measurements done on 5dpi ovule primordia
The relative LHP1-GFP intensity in the SMC is the Intensity Sum in the SMC divided by the average intensity sum in 3-4 neighbouring, L2 nuclei
Line	Image number	Genotype	Ratio
DLF188	piDLF620	H1.1_6xGC-RFP	0.895921
DLF188	piDLF621	H1.1_6xGC-RFP	1.53982
DLF189	piDLF622	H1.1_6xGC-RFP	1.35569
DLF189	piDLF623	H1.1_6xGC-RFP	0.817519
DLF189	piDLF624	H1.1_6xGC-RFP	1.66792
DLF190	piDLF626	H1.1_6xGC-RFP	1.08241
DLF190	piDLF631	H1.1_6xGC-RFP	1.22443
DLF190	piDLF633	H1.1_6xGC-RFP	0.73739
DLF190	piDLF651	H1.1_6xGC-RFP	1.68743
DLF190	piDLF653	H1.1_6xGC-RFP	1.45686
DLF190	piDLF654	H1.1_6xGC-RFP	1.20723
DLF190	piDLF656	H1.1_6xGC-RFP	0.362999
DLF190	piDLF657	H1.1_6xGC-RFP	1.27577
DLF190	piDLF658	H1.1_6xGC-RFP	1.39994
DLF190	piDLF659	H1.1_6xGC-RFP	1.99648
DLF188	piDLF660	H1.1_6xGC-RFP	1.3297
DLF188	piDLF661	H1.1_6xGC-RFP	1.45675
DLF188	piDLF662	H1.1_6xGC-RFP	1.5298
DLF188	piDLF663	H1.1_6xGC-RFP	1.01552
DLF188	piDLF665	H1.1_6xGC-RFP	1.12884
YL182	piDLF670	H1.1-RFP	2.69238
YL182	piDLF671	H1.1-RFP	1.66912
YL182	piDLF672	H1.1-RFP	2.99577
YL182	piDLF673	H1.1-RFP	0.899447
YL182	piDLF674	H1.1-RFP	1.26258
YL182	piDLF675	H1.1-RFP	2.00068
YL182	piDLF676	H1.1-RFP	1.2241
YL182	piDLF677	H1.1-RFP	1.08707
YL182	piDLF678	H1.1-RFP	1.34716
YL182	piDLF679	H1.1-RFP	1.72277
YL182	piDLF680	H1.1-RFP	2.27216
YL182	piDLF681	H1.1-RFP	1.4794
