# Supplementary material for: Pre-meiotic H1.1 degradation is essential for Arabidopsis gametogenesis
Source: EMBO J. 2026 Jan 3;45(3):789–819. doi: 10.1038/s44318-025-00671-2 (PMC12864861; doi:10.1038/s44318-025-00671-2)
Supplement: Supplementary file 11 — Figure EV4 Source Data [file 44318_2025_671_MOESM11_ESM.zip › Source Data Figure EV4/EV4D.xlsx]

## Sheet: EV4D
CC volume relative to figure EV4D
Calculated on ovule primordia stage 1-II/2-I at 5dpi
Grey: the volume of the SMC associated with each CC, plotted in Figure 4D, is reproduced from Source Data 4D
Image number	Genotype	SMC (µm3)	CC (µm3)*	(*= averaged volume if more than 1 CC)
cYL258	H1.1-RFP	816	181
cYL258	H1.1-RFP	589	99.95
cYL258	H1.1-RFP	909	142
cYL296	H1.1-RFP	356	133.5
cYL296	H1.1-RFP	434	119.9
cYL296	H1.1-RFP	550	121.5
cYL296	H1.1-RFP	557	161
cYL296	H1.1-RFP	992	126
cYL296	H1.1-RFP	239	135
cYL296	H1.1-RFP	295	127
cYL296	H1.1-RFP	694	161
cYL296	H1.1-RFP	605	140
cYL296	H1.1-RFP	400	118
cYL296	H1.1-RFP	790	303
cYL296	H1.1-RFP	545	194.5
cYL242	H1.1_R57K-RFP	480	218
cYL242	H1.1_R57K-RFP	347	395
cYL259	H1.1_R57K-RFP	206	235
cYL259	H1.1_R57K-RFP	132	150.1
cYL297	H1.1_R57K-RFP	184	267.5
cYL297	H1.1_R57K-RFP	319	152.5
cYL309	H1.1_R57K-RFP	317	229
cYL309	H1.1_R57K-RFP	287	126.35
cYL309	H1.1_R57K-RFP	258	245
cYL259	H1.1_R57K-RFP	610	167
cYL259	H1.1_R57K-RFP	653	148
cYL259	H1.1_R57K-RFP	513	165.5
cYL259	H1.1_R57K-RFP	163	187
cYL297	H1.1_R57K-RFP	301	143
cYL297	H1.1_R57K-RFP	346	338.5
cYL309	H1.1_R57K-RFP	518	152
cYL309	H1.1_R57K-RFP	470	185
cYL309	H1.1_R57K-RFP	528	161
cYL309	H1.1_R57K-RFP	472	146
cYL309	H1.1_R57K-RFP	556	154
cYL309	H1.1_R57K-RFP	447	286
cYL309	H1.1_R57K-RFP	440	202
cYL309	H1.1_R57K-RFP	392	101.45
piDLF542	H1.1_6xGC-RFP	215	161
piDLF543	H1.1_6xGC-RFP	365	114
piDLF544	H1.1_6xGC-RFP	397	121
piDLF545	H1.1_6xGC-RFP	354	190
piDLF546	H1.1_6xGC-RFP	412	108.1
piDLF547	H1.1_6xGC-RFP	228	215
piDLF548	H1.1_6xGC-RFP	261	131
piDLF549	H1.1_6xGC-RFP	246	188
piDLF550	H1.1_6xGC-RFP	217	110.5
piDLF551	H1.1_6xGC-RFP	339	170
piDLF552	H1.1_6xGC-RFP	491	183
piDLF552	H1.1_6xGC-RFP	305	217
piDLF552	H1.1_6xGC-RFP	328	173
piDLF553	H1.1_6xGC-RFP	255	216.5
piDLF553	H1.1_6xGC-RFP	202	119
piDLF554	H1.1_6xGC-RFP	232	226
piDLF554	H1.1_6xGC-RFP	316	217
piDLF555	H1.1_6xGC-RFP	324	165
piDLF555	H1.1_6xGC-RFP	227	289
piDLF555	H1.1_6xGC-RFP	197	240
piDLF555	H1.1_6xGC-RFP	148	276
piDLF556	H1.1_6xGC-RFP	382	187
piDLF556	H1.1_6xGC-RFP	302	76.1
piDLF557	H1.1_6xGC-RFP	417	213
piDLF272	H1.1_6xGC-RFP	360	251
piDLF273	H1.1_6xGC-RFP	509	88.2
