# Supplementary material for: Pre-meiotic H1.1 degradation is essential for Arabidopsis gametogenesis
Source: EMBO J. 2026 Jan 3;45(3):789–819. doi: 10.1038/s44318-025-00671-2 (PMC12864861; doi:10.1038/s44318-025-00671-2)
Supplement: Supplementary file 11 — Figure EV4 Source Data [file 44318_2025_671_MOESM11_ESM.zip › Source Data Figure EV4/EV4E.xlsx]

## Sheet: EV4E
Occurence of tetrads with enlarged companion cell (CC) relative to figure EV4E
Scoring done on ovules at 6-7dpi
Genotype	Tetrad	Tetrad with enlarged CC
H1.1-RFP	77	10
H1.1_R57K-RFP	62	23
H1.1-RFP	32	4
H1.1_6xGC-RFP	38	30
