# Supplementary material for: Pre-meiotic H1.1 degradation is essential for Arabidopsis gametogenesis
Source: EMBO J. 2026 Jan 3;45(3):789–819. doi: 10.1038/s44318-025-00671-2 (PMC12864861; doi:10.1038/s44318-025-00671-2)
Supplement: Supplementary file 12 — Figure EV5 Source Data [file 44318_2025_671_MOESM12_ESM.zip]

Archive with 5 entries (5 files):
- Source Data Figure EV5/EV5A.xlsx
- Source Data Figure EV5/EV5B.xlsx
- Source Data Figure EV5/EV5C.xlsx
- Source Data Figure EV5/EV5D.xlsx
- Source Data Figure EV5/EV5E.xlsx
