# Supplementary material for: Pre-meiotic H1.1 degradation is essential for Arabidopsis gametogenesis
Source: EMBO J. 2026 Jan 3;45(3):789–819. doi: 10.1038/s44318-025-00671-2 (PMC12864861; doi:10.1038/s44318-025-00671-2)
Supplement: Supplementary file 12 — Figure EV5 Source Data [file 44318_2025_671_MOESM12_ESM.zip › Source Data Figure EV5/EV5A.xlsx]

## Sheet: EV5A
Occurrence of AKV-H2B-YFP signal in functional megaspores, relative to figure EV5A
Scoring done in ovules stage 3-I/FM at 7dpi
DLF208, 209a and 218 are independent H1.1-6xGC-RFP lines
Line	Genotype	AKV+	AKV-	total number of ovules scored
YL93-5	H1.1-RFP; AKV-YFP	57	60	117
DLF208-6	H1.1-6GC-RFP; AKV-YFP	49	60	109
DLF208-2	H1.1-6GC-RFP; AKV-YFP	42	53	95
DLF209-5	H1.1-6GC-RFP; AKV-YFP	69	65	134
