# Supplementary material for: Pre-meiotic H1.1 degradation is essential for Arabidopsis gametogenesis
Source: EMBO J. 2026 Jan 3;45(3):789–819. doi: 10.1038/s44318-025-00671-2 (PMC12864861; doi:10.1038/s44318-025-00671-2)
Supplement: Supplementary file 12 — Figure EV5 Source Data [file 44318_2025_671_MOESM12_ESM.zip › Source Data Figure EV5/EV5B.xlsx]

## Sheet: EV5B
Embryo sac development in mature ovules, relative to figure EV5B
Scoring done in ovules from mature flowers at anthesis, at 9dpi (without emasculation) and at 11dpi (two days after emasculation, done at 9dpi)
Line	stage	Genotype	FG6	FG2-FG4	total
YL236	9dpi	H1.1-RFP; AKV::H2B-YFP	121	30	151
DLF218	9dpi	H1.1-6GC-RFP; AKV::H2B-YFP	24	140	164
DLF208	9dpi	H1.1-6GC-RFP; AKV::H2B-YFP	29	107	136
DLF209	9dpi	H1.1-6GC-RFP; AKV::H2B-YFP	1	39	40
YL236	11dpi	H1.1-RFP; AKV::H2B-YFP	67	8	75
DLF218	11dpi	H1.1-6GC-RFP; AKV::H2B-YFP	14	110	124
DLF208	11dpi	H1.1-6GC-RFP; AKV::H2B-YFP	23	26	49
DLF209	11dpi	H1.1-6GC-RFP; AKV::H2B-YFP	8	48	56
