# Supplementary material for: Pre-meiotic H1.1 degradation is essential for Arabidopsis gametogenesis
Source: EMBO J. 2026 Jan 3;45(3):789–819. doi: 10.1038/s44318-025-00671-2 (PMC12864861; doi:10.1038/s44318-025-00671-2)
Supplement: Supplementary file 12 — Figure EV5 Source Data [file 44318_2025_671_MOESM12_ESM.zip › Source Data Figure EV5/EV5C.xlsx]

## Sheet: EV5C
Embryo sac development in mature ovules, relative to figure EV5C
Scoring done in ovules from mature flowers at anthesis, at 9dpi (without emasculation) and at 11dpi (two days after emasculation, done at 9dpi)
Line	Treatment	stage	Genotype	FG6	FG1-FG4	total
YL236	Dex	9dpi	amiRNA[AIH],H1.1-GFP	84	46	130
YL236	mock	9dpi	amiRNA[AIH],H1.1-GFP	100	6	106
YL237	Dex	9dpi	amiRNA[AIH],H1.1-GFP	93	51	144
YL237	mock	9dpi	amiRNA[AIH],H1.1-GFP	63	7	70
YL238	Dex	9dpi	amiRNA[AIH],H1.1-GFP	96	39	135
YL238	mock	9dpi	amiRNA[AIH],H1.1-GFP	47	6	53
YL236	Dex	11dpi	amiRNA[AIH],H1.1-GFP	124	2	126
YL236	mock	11dpi	amiRNA[AIH],H1.1-GFP	77	0	77
YL237	Dex	11dpi	amiRNA[AIH],H1.1-GFP	102	4	106
YL237	mock	11dpi	amiRNA[AIH],H1.1-GFP	82	1	83
YL238	Dex	11dpi	amiRNA[AIH],H1.1-GFP	124	3	127
YL238	mock	11dpi	amiRNA[AIH],H1.1-GFP	60	3	63
