# Supplementary material for: Pre-meiotic H1.1 degradation is essential for Arabidopsis gametogenesis
Source: EMBO J. 2026 Jan 3;45(3):789–819. doi: 10.1038/s44318-025-00671-2 (PMC12864861; doi:10.1038/s44318-025-00671-2)
Supplement: Supplementary file 12 — Figure EV5 Source Data [file 44318_2025_671_MOESM12_ESM.zip › Source Data Figure EV5/EV5D.xlsx]

## Sheet: EV5D
Pollen grain viability relative to figure EV5D
scoring of the pollen grain viability by Alexander staining, in mature anthers at 9dpi
Genotype	viable pollen	aborted pollen	total
Exp#1
H1.1-RFP	192	6	198
H1.1-R57K-RFP	284	39	323
Exp#2
H1.1-RFP	384	41	425
H1.1-6xGC-RFP	138	278	416
