# Supplementary material for: Pre-meiotic H1.1 degradation is essential for Arabidopsis gametogenesis
Source: EMBO J. 2026 Jan 3;45(3):789–819. doi: 10.1038/s44318-025-00671-2 (PMC12864861; doi:10.1038/s44318-025-00671-2)
Supplement: Supplementary file 12 — Figure EV5 Source Data [file 44318_2025_671_MOESM12_ESM.zip › Source Data Figure EV5/EV5E.xlsx]

## Sheet: EV5E
Seed set scoring relative to figure EV5E
% of normal seeds per silique (n= number of siliques)
line #236,237,238 are independent transfomants for amiR[AIH],H1.1-GFP							line #2,5,11 are independent transformants for amiR[Cul4],H1.1-GFP
amiR[AIH]							amiR[CUL4]
Line#236		Line#237		Line#238			Line#2		Line#5		Line#11
mock	Dex	mock	Dex	mock	Dex		mock	Dex	mock	Dex	mock	Dex
8	9	12	18	11	13		23	25	21	25	25	36
100	70.4918	100	76.1194	100	34.4828		98.3607	28.2609	98.3051	64.5161	100	51.3514
92.0635	69.2308	100	71.4286	100	10.4478		77.7778	9.67742	96.7742	53.7037	100	51.5152
100	92.1875	100	57.8947	94.6429	0		86.5385	0	98.4848	42.2222	100	36.8421
96.4286	91.8033	100	78.1818	94.3396	0		96.4286	0	100	58.6957	100	63.1579
98.4375	63.4921	98.0392	78.1818	95.9184	12.069		91.2281	0	95	64.5161	100	52.7778
96.1538	68.254	93.3333	92.0635	84.4444	20.8333		100	0	100	80.597	100	7.5
95.8333	95.4545	92.1569	75.8065	86.2745	79.2453		100	26.5306	98.0769	83.3333	100	42.8571
88.6364	89.3939	100	92.7273	91.6667	88.3333		100	19.0476	100	50	98.1132	48.8889
	100	93.617	60.8696	98.0392	84.9057		100	7.69231	100	79.4521	100	71.4286
		82.3529	87.0968	100	90.9091		100	2.7027	100	79.1045	100	91.4894
		100	90.7692	91.8367	58.1818		100	0	94.9153	77.7778	100	43.5897
		98.3051	89.6552		9.23077		100	0	96.1538	57.4074	100	41.4634
			89.5522		98.2456		100	22.5	100	15	100	76.4706
			87.2727				100	21.9512	96.1538	0	98.2456	12.9032
			77.551				96	22.2222	96.875	2.17391	100	17.2414
			90.3226				95.8333	54.5455	100	87.6923	100	26.6667
			89.3617				100	17.5	92.5373	85.4545	100	44.4444
			5.17241				100	7.14286	100	0	97.9592	56.7568
							100	27.027	96	76.6667	100	64.7059
							100	54.5455	100	63.7931	97.8723	50
							100	45.098	98.1818	55	100	52.1739
							100	40.5405		80.3279	100	100
							100	25.7143		93.0233	37.5	0
								14.2857		35.8491	94.5946	0
								30.9524		68.5185	90.4762	0
												0
												0
												0
												0
												15.3846
												7.14286
												4.65116
												0
												0
												0
												0
												0
