# Supplementary material for: Pre-meiotic H1.1 degradation is essential for Arabidopsis gametogenesis
Source: EMBO J. 2026 Jan 3;45(3):789–819. doi: 10.1038/s44318-025-00671-2 (PMC12864861; doi:10.1038/s44318-025-00671-2)
Supplement: Supplementary file 13 — Figure EV6 Source Data [file 44318_2025_671_MOESM13_ESM.zip]

Archive with 3 entries (2 files):
- Source Data Figure EV6/
- Source Data Figure EV6/EV6C.xlsx
- __MACOSX/Source Data Figure EV6/._EV6C.xlsx
