# Supplementary material for: Pre-meiotic H1.1 degradation is essential for Arabidopsis gametogenesis
Source: EMBO J. 2026 Jan 3;45(3):789–819. doi: 10.1038/s44318-025-00671-2 (PMC12864861; doi:10.1038/s44318-025-00671-2)
Supplement: Supplementary file 13 — Figure EV6 Source Data [file 44318_2025_671_MOESM13_ESM.zip › Source Data Figure EV6/EV6C.xlsx]

## Sheet: EV6C
H1.1 eviction relative to figure EV6C
Scoring done on ovule primordia stage 1-II/2-I at 5dpi
line	genotype	depletion	partial	persistence	total
DLF229#1	H1.1-R57A-6xGC-RFP	14	9	11	34
DLF13#1	H1.1-RFP	24	0	3	27
DLF229#4	H1.1-R57A-6xGC-RFP	14	17	28	59
DLF13#2	H1.1-RFP	18	2	2	22
